# Supplementary material for: Peritoneal dialysis-related peritonitis caused by Pseudomonas species: Insight from a post-millennial case series
Source: PLoS One. 2018 May 10;13(5):e0196499. doi: 10.1371/journal.pone.0196499 (PMC5944923; doi:10.1371/journal.pone.0196499)
Supplement: S1 Table — (XLSX) [file pone.0196499.s001.xlsx]

## Sheet: List
PSeq	Sex	Age	DuraDial	Dx	HBV	HCV	DM	IHD	CVA	PVD	Immune	CLung	Cancer	Charlson	PDType	System	NOP	LastPDate	LastLap	LastOrg	Species	WCC1	WCC2	WCC3	WCC4	Resis_Fort	Resis_Gent	AbFirst	AbSec	Ab3	ExBetaLac	ExAmik	Outcome	NextPDate	NexLap	NextOrg	WithDate	WithCode	DieCause	BW_pre	BH_pre	LaUO	LaHb	LaAlb	La_KTV	La_GFR	La_PNA	La_FEBM	BW_post
P0010	0	69	17.4667	DM	0	0	1	1	1	0	0	0	0	10	CAPD	FSSafe	3	2006-11-07	-2.56667	CNSS	aeruginosa	5400	7800	3330	7000	1	0	Fortum	Genta	Cipro	1		Responded	2007-07-24	6.06667	CNSS	2007-12-16	Death	IHD/MI	44.4	1.49	0	7.9	30	1.65435	0	0.601276	51.7921
P0027	0	46	64.2	GN	0	0	0	0	0	0	0	0	0	2	CAPD	FSSafe	2	2011-11-14	-4.3	Strept	aeruginosa	2880	6210	6240	5240	0	1	Fortum	Genta			1	TKR; fail re-insertion				2012-04-05	HD	Malignancy	56.8	1.54	0	7.7	43	1.75455	0	1.10592	65.0011
P0034	1	53	11.0667	Other	1	0	0	0	0	0	0	0	1	7	CAPD	FSSafe	0				aeruginosa	10	30	10	10	0	0	Fortum	Genta		1		Died without TKR				2008-03-04	Death	Malignancy	47.4	1.61	0	7.5	38	1.65537	0	0.958712	83.454
P0095	1	52	55.9	DM	0	1	1	1	1	0	0	0	0	10	CAPD	FBal	5	2010-06-06	-0.3	Mix	aeruginosa	1250	30	10	10	0	0	Tienam	Genta				Responded	2010-10-26	4.43333	Pseudo	2010-11-13	Death	Liver	59.7	1.59	0.49	8.4	30	1.19019	1.34192	0.854701	43.3325
P0096	1	52	60.3333	DM	0	1	1	1	1	0	0	0	0	10	CAPD	FBal	6	2010-06-15	-4.43333	Pseudo	aeruginosa	3810	610	20	10	0	0	Fortum	Genta				Responded				2010-11-13	Death	Liver	59.7	1.59	0.49	8.4	30	1.19019	1.34192	0.854701	43.3325
P0118	1	52	30.1333	DM	1	0	1	1	0	0	0	0	0	8	CAPD	FSSafe	4	2001-05-01	-3.73333	GNB	aeruginosa	140	790	160	4650	0	0	Fortum	Genta				Responded	2001-10-23	2.1	NG	2004-03-11	HD	Infection	54	1.56	0.12	7.6	21	1.74296	0.299509	1.02442	67.0251	55.2
P0120	1	53	37.1667	DM	1	0	1	1	0	0	0	0	0	8	CAPD	FSSafe	6	2001-10-23	-4.93333	NG	aeruginosa					0	0	Genta	Fortum				TKR, resumed PD	2003-10-28	19.5667	Pseudo	2004-03-11	HD	Infection	55.2	1.56	0	8.6	25	1.3674	0	0.870161	59.7886	55.2
P0121	1	54	56.7333	DM	1	0	1	1	0	0	0	0	0	8	CAPD	FSSafe	7	2002-03-20	-19.5667	Pseudo	aeruginosa	210	30			0	1	Fortum	Genta			1	TKR, resumed PD	2004-02-24	3.96667	Saur	2004-03-11	HD	Infection	54.2	1.57	0	8.5	36	1.73116	0	0.792287	60.554
P0125	1	72	52.9333	DM	0	0	1	1	1	0	0	0	0	11	CAPD	BUBag	2	2003-03-07	-13.4333	NG	aeruginosa	6800	8480	4480	2350	0	0	Fortum	Genta		1		Died without TKR				2004-05-06	Death	CVA	54.2	1.61	0	7.8	27	1.62453	0	1.00047	59.456
P0166	1	76	26.6667	DM	0	0	1	1	1	0	0	0	0	11	CAPD	BUBag	0				aeruginosa	4600	4680	4800	1850	0	0	Fortum	Genta	Cipro	1		TKR, resumed PD				2010-06-18	Death	CVA	70.6	1.69	0.51	8.6	39	1.44464	1.46558	0.978497	40.3637	65.8
P0196	0	23	61.1667	GN	0	0	0	0	0	0	1	0	0	3	CAPD	FSSafe	7	2001-02-20	-0.6	CNSS	aeruginosa					0	0	Fortum	Genta				Died without TKR				2001-03-12	Death	Peritonitis	36	1.52	0	9.2	27	2.2026	0	1.48021	93.6307
P0216	1	32	70.4333	GN	1	0	0	0	0	0	0	0	0	3	CAPD	BUBag	2	2001-03-23	-10.1667	CNSS	aeruginosa	5120	2820	870	770	0	0	Tienam	Genta				Responded	2007-03-14	62.5667	Saur	2007-03-23	HD		56.8	1.69	0	7.1	26	1.5724	0	1.44836	92.0986	61.2
P0293	0	36	98.2333	GN	1	0	1	0	0	0	0	0	0	5	CAPD	BUBag	0				aeruginosa	16100	10000	3110	6620	0	0	Fortum	Genta				TKR; fail re-insertion				2003-06-24	Transplant		65.4	1.6	0	11.2	34	1.72859	0	0.879381	57.3316
P0296	1	61	16.7	DM	0	0	1	0	0	0	0	0	0	6	CAPD	BUBag	1	2000-11-17	-15.4667	Saur	aeruginosa	880	3000	5330	3250	0	0	Fortum	Genta				Responded	2002-09-10	6.6	Anaerobe	2005-03-01	Death	SCD	100.5	1.625	0.8	7.8	27	1.29535	2.29044	1.43572	41.2099	100.5
P0298	1	63	41.9667	DM	0	0	1	0	0	0	0	0	0	6	CAPD	BUBag	3	2002-09-10	-18.6667	anaerobe	aeruginosa	3620	2400	3080	3370	1	0	Fortum	Genta		1		Responded				2005-03-01	Death	SCD	87	1.63	0.15	8.9	32	1.51395	0.389864	1.10094	38.6344	100.5
P0328	1	78	2.03333	Urology	1	0	0	0	0	0	0	1	0	7	CAPD	Gambro	0				aeruginosa	910	3070	60	10	0	0	Fortum	Genta				Responded				2007-08-11	Death	Infection										55.3
P0329	1	56	17.4333	DM	0	0	1	0	0	0	0	0	0	5	CAPD	BUBag	0				aeruginosa	12700	2940	1590	570	0	0	Fortum	Genta				Responded	2016-07-03	27.1	Mix				72.1	1.73	0.74	10.6	35	1.5151	3.13167	1.00344	41.0736	83
P0395	0	48	39.5667	DM	0	0	1	1	0	1	0	0	0	7	CAPD	BUBag	2	2000-11-21	-3.43333	Pseudo	aeruginosa	3100	430	40	80	0	0	Tienam	Genta	Cipro			Responded	2001-08-13	5.4	Saur	2003-02-23	Death	IHD/MI	93.6	1.6	0	8.2	30	1.82328	0	1.34235	47.7224	88
P0400	0	37	50.6	Unknown	0	0	0	0	1	0	0	0	0	4	CAPD	FSSafe	0				aeruginosa	1120	2480	940	2410	1	0	Fortum	Genta	Cipro	1		TKR; fail re-insertion				2014-08-21	HD		45.5	1.59	0	7.7	39	1.51994	0	0.88382	78.0416
P0482	0	77	10.7333	DM	0	0	1	1	0	0	0	0	0	9	CAPD	BUBag	1	2013-09-11	-5.3	CNSS	aeruginosa	1630	1400	710	320	1	0	Genta	Tienam	Cipro			Responded	2014-07-02	4.5	Saur				48.5	1.49	0.38	7.9	24	1.71865	0.733881	1.03616	40.413	48.5
P0495	1	53	54.7	Other	0	0	0	0	0	0	0	0	1	6	CAPD	BUBag	0				aeruginosa	12400	4440	310	14500	0	0	Fortum	Genta		1		TKR; fail re-insertion				2008-08-30	Death	Peritonitis	55.7	1.67	0	10.9	37	1.85674	0	0.905098	69.2418
P0520	0	50	99.8333	GN	0	0	0	0	0	0	0	0	0	3	CAPD	BUBag	2	2002-06-04	-17.1333	Saur	aeruginosa	920	50	6910	13760	1	0	Genta	Tienam	Cipro	1		Responded	2005-12-19	26	Pseudo	2013-09-30	Death	IHD/MI	65.9	1.67	0	8.2	30	1.82119	0	1.30531	54.5865	65.9
P0521	0	52	125.833	GN	0	0	0	0	0	0	0	0	0	3	CAPD	BUBag	3	2003-10-31	-26	Pseudo	other	850	104	760	1230	1	0	Genta	Tienam	Cipro			Responded	2006-04-27	4.3	Pseudo	2013-09-30	Death	IHD/MI	67	1.56	0	7.4	34	1.4822	0	1.16429	57.0352	65
P0522	0	52	130.133	GN	0	0	0	0	0	0	0	0	0	3	CAPD	BUBag	4	2005-12-19	-4.3	Pseudo	aeruginosa	200	1340	20	240	1	0	Genta	Cipro		1		Responded	2013-07-22	88.1	NG	2013-09-30	Death	IHD/MI	67	1.56	0	7.4	34	1.4822	0	1.16429	57.0352	65
P0574	0	76	26.6	DM	0	0	1	0	0	0	0	0	0	7	CAPD	FSSafe	0				aeruginosa	28800	630	90	10	0	0	Fortum	Genta				Responded				2005-01-19	Death	IHD/MI	60.5	1.62	0.5	8.1	37	2.09044	2.21385	1.18287	53.6885	60.4
P0603	1	55	72.5333	GN	1	0	0	1	0	0	0	0	0	6	CAPD	BUBag	2	2003-08-12	-38.2333	GNB	aeruginosa	4350	5140	2680	710	1	0	Genta	Tienam		1		TKR, resumed PD	2006-12-09	2.26667	Fungus	2006-12-21	Death	Peritonitis	68.1	1.65	0	8.1	38	1.76929	0	0.965698	59.2864
P0639	1	62	67.0667	DM	1	0	1	1	1	1	0	0	0	12	CAPD	FSSafe	0				aeruginosa	12720	4900	1640	7700	1	0	Fortum	Genta		1		Died without TKR				2011-10-21	Death	Peritonitis	56.1	1.56	0	7.2	28	1.30905	0	0.995328	56.7676
P0679	1	66	169.167	GN	0	0	0	0	1	0	0	0	0	6	CAPD	BUBag	2	2010-06-17	-1.9	Mix	aeruginosa	8720	5450	2850	140	0	0	Fortum	Genta	Cipro	1		Relapsed	2010-10-04	1.73333	Pseudo	2011-04-01	Death	Peritonitis	45.1	1.54	0	7.8	31	1.881	0	1.07521	75.9868
P0701	1	61	73.1	PKD	0	0	0	1	1	0	0	0	0	8	CAPD	FSSafe	3	2004-12-29	-12.9667	Saur	aeruginosa	7110	1060	10		0	0	Fortum	Genta	Cipro			Responded	2006-10-10	8.7	Pseudo	2007-04-11 09:19:00	Death	SCD	51	1.67	0	16.2	39	1.56978	0	0.856411	71.8065	56.4
P0702	1	61	81.8	PKD	0	0	0	1	1	0	0	0	0	8	CAPD	FSSafe	4	2006-01-22	-8.7	Pseudo	aeruginosa	5900	5840	4420	1910	0	0	Fortum	Genta	Cipro			TKR, resumed PD	2007-04-04	5.86667	Saur	2007-04-11 09:19:00	Death	SCD	56.4	1.67	0	14.4	39	1.76842	0	0.988321	73.0085	49
P0714	0	65	32.7667	Unknown	0	0	0	0	0	0	0	0	0	4	CAPD	BUBag	2	2000-10-19	-9.93333	Saur	aeruginosa		3250	3140	1470	1	0	Fortum	Genta		1		TKR, resumed PD				2002-04-07	Transfer	SCD	59	1.57	0.15	8.1	38	1.29512	0.232227	0.84461	63.8599	60
P0721	1	64	56.5	Other	0	0	0	0	0	0	0	0	0	4	CAPD	FSSafe	5	2013-10-15	-25.0333	GPS	aeruginosa	6860	1630	1380	80	0	0	Fortum	Genta				Responded	2016-05-04	6.03333	Pseudo				54.3	1.74	0	9.8	34	1.98506	0	1.2314	71.9957
P0749	1	58	17.0333	DM	0	0	1	1	0	0	0	0	0	7	CAPD	FBal	1	2004-08-18	-3.73333	GPS	other	1450	230	10	10	0	0	Fortum	Genta				Responded	2005-03-08	3	Strept	2008-01-18	HD	SCD	59.1	1.54	0.45	8.7	33	1.7526	1.48313	1.26923	60.646	63.7
P0765	1	64	56.8333	DM	0	0	1	0	1	0	0	1	0	9	CAPD	BUBag	1	2003-08-15	-48.4333	NG	aeruginosa					0	0	Fortum	Genta				Died without TKR				2007-09-01	Death	Peritonitis	55.6	1.55	0	12.5	37	1.49498	0	0.781182	55.164
P0797	1	50	19.2333	GN	0	0	0	0	0	0	0	0	0	3	CAPD	BUBag	0				aeruginosa	2010	630	280	30	0	0	Fortum	Genta				Responded				2012-06-04	HD		88	1.75	0	7.6	25	1.32738	0	1.22202	67.3415	101.7
P0845	1	68	45.8333	GN	0	0	0	0	0	0	0	0	0	4	CAPD	FSSafe	0				aeruginosa	3700	13400	470	650	0	1	Fortum	Genta			1	TKR; fail re-insertion				2002-12-05	HD	SCD	70.4	1.57	0	9	28	1.69103	0	1.62963	77.6749
P0850	1	68	62.6333	Unknown	0	0	0	0	0	0	0	0	0	4	CAPD	FSSafe	1	2000-11-17	-8.7	Strept	aeruginosa	8500	1560	380	10	0	0	Fortum	Genta		1		Relapsed	2001-09-05	1.03333	Pseudo	2001-09-14	Death	Infection	60.6	1.595	0	10.6	18	1.54762	0	1.04652	55.1131
P0852	1	59	42.8	DM	0	0	1	1	1	0	0	0	0	9	CAPD	FSSafe	0				aeruginosa	1430	3480	1400	150	0	0	Fortum	Genta				Responded	2003-02-18	3.53333	Pseudo	2003-07-01	Death	Termination	68.4	1.69	0.27	8.4	32	1.61844	1.19288	1.42803	45.3241
P0853	1	59	46.3333	DM	0	0	1	1	1	0	0	0	0	9	CAPD	FSSafe	1	2002-11-04	-3.53333	Pseudo	aeruginosa	1600	12720	6000	350	0	1	Fortum	Amikin		1		Responded				2003-07-01	Death	Termination	68.4	1.69	0.27	8.4	32	1.61844	1.19288	1.42803	45.3241
P0901	1	59	34.3667	DM	0	0	1	0	1	1	0	0	0	8	CAPD	FSSafe	0				aeruginosa	2050	4600	2300	310	0	0	Fortum	Genta				Responded				2008-04-01	HD		70	1.75	0.32	5.3	36	1.32487	0.994866	1.10295	68.5196	68.3
P0911	0	59	53.8667	HTN	0	0	0	0	0	0	0	0	0	3	CAPD	FSSafe	0				aeruginosa	6400	5300	5700		0	0	Fortum	Genta				TKR, resumed PD				2016-03-27	Death	Infection	39.6	1.4	0	9	34	2.52191	0	1.05909	58.0184
P0933	1	72	70.3	DM	1	0	1	0	0	0	0	0	0	8	CAPD	BUBag	0				aeruginosa	2490	4150	1830	2400	1	1	Fortum	Genta		1	1	Died without TKR				2004-03-03	Death	Peritonitis	58.8	1.715	0	8.5	22	1.37425	0	1.08816	57.6929
P0969	0	73	25.4	Unknown	0	0	1	0	0	0	0	0	0	7	CAPD	FBal	0				aeruginosa	9400	4120	940	550	1	0	Fortum	Genta	Cipro	1		TKR, resumed PD	2006-03-13	3.23333	GNB	2011-07-03	Death	IHD/MI	66	1.54	0.1	11.6	32	1.5371	0.350084	1.21	55.001	64.2
P0978	0	29	33.2	DM	0	0	1	0	0	0	0	0	0	4	CAPD	FSSafe	0				aeruginosa	700	560	110	10	0	0	Fortum	Genta				Responded	2003-01-22	4.13333	NG	2005-04-23	Death	IHD/MI	66.1	1.62	0	6.1	37	1.60513	0	1.09165	47.72	53.4
P0980	0	30	42.7333	DM	0	0	1	0	0	0	0	0	0	4	CAPD	FSSafe	2	2003-01-22	-5.4	NG	aeruginosa	2350	8480	6920	210	0	0	Fortum	Genta	Cipro			Responded	2003-12-15	5.5	GPS	2005-04-23	Death	IHD/MI	53.4	1.62	0	6.8	38	2.03673	0	1.53359	53.2761	53
P1014	1	36	125.067	GN	0	0	0	0	0	0	0	0	0	2	CAPD	FSSafe	1	1999-03-31	-106.7	CNSS	aeruginosa	2079	13068			1	0	Fortum	Genta		1		TKR, resumed PD				2009-01-15	HD		67.4	1.63	0	10.7	41	2.17268	0	1.45107	98.682	66.3
P1078	1	60	109.7	DM	0	0	1	1	1	0	0	0	0	10	CAPD	FSSafe	0				aeruginosa	4740	1970	1410	1980	0	0	Fortum	Genta				Died without TKR				2011-02-03	Death	Peritonitis	76	1.6	0	11.1	32	1.65187	0	1.1726	61.4662
P1118	1	64	48	GN	0	0	0	0	1	0	0	0	0	6	CAPD	FSSafe	1	2001-03-16	-31.1333	GNB	aeruginosa	15960	1340	60	10	0	0	Fortum	Genta				Responded	2004-12-14	14.5	Myco	2005-01-23	Death	Peritonitis	46.3	1.56	0.35	10.2	35	1.78638	1.21661	0.948137	57.4914	45.8
P1130	1	65	55.7333	DM	0	0	1	1	0	0	0	0	0	8	CAPD	BUBag	1	2006-05-23	-15.6333	Strept	aeruginosa	2210	1150	850	10	0	0	Fortum	Genta				Responded				2007-11-30	Death	CVA	53.4	1.66	0	8.6	35	1.49361	0	0.671735	62.4486
P1135	1	64	28.0333	DM	0	0	1	1	0	0	0	0	0	8	CAPD	FSSafe	2	2008-03-21	-1.2	CNSS	other	3250	560	20	10	0	0	Fortum	Genta				Responded	2008-07-03	2.26667	Mix	2008-07-27	HD	SCD	84.2	1.71	1.43	9.5	39	2.011	5.00519	1.11663	29.868
P1150	0	74	61.9	DM	0	0	1	1	1	0	0	0	0	11	CAPD	FSSafe	2	2004-07-13	-19.2333	Ecoli	aeruginosa	1420	100	20	70	0	0	Fortum	Genta				Responded	2006-05-25	3.46667	Mix	2006-05-28 13:26:00	Death	Peritonitis	46	1.6	0.5	7.8	29	2.05274	0.240413	0.864291	69.1418
P1161	0	55	67.8667	DM	0	0	1	1	0	0	0	0	0	7	CAPD	FSSafe	4	2008-09-10	-2.3	GPS	aeruginosa	1780	4190	3180	3180	1	0	Fortum	Genta		1		Relapsed	2008-12-12	0.8	Pseudo	2009-09-18	Death	Peritonitis	65.5	1.55	0	8.9	32	1.73844	0	0.872016	43.1577
P1204	0	55	184.967	Unknown	0	0	0	1	0	0	0	0	0	5	CAPD	BUBag	4	1999-11-21	-70.6667	GNB	aeruginosa	180	600	810	960	0	0	Fortum	Genta		1		TKR; fail re-insertion				2005-11-13	Death	Peritonitis	44.3	1.455	0	5.9	28	2.08275	0	0.710286	63.4829
P1263	1	41	61.9	Unknown	0	0	0	0	0	0	0	0	0	2	CAPD	FSSafe	1	2009-10-18	-58.4333	CNSS	aeruginosa	10180	8420	9740	6370	0	0	Fortum	Genta	Cipro			TKR; fail re-insertion				2014-08-20	HD		89.3	1.53	0	8.2	35	1.33489	0	1.45566	52.4823
P1323	1	54	25.1	DM	0	0	1	0	0	0	0	0	0	5	CAPD	FBal	0				other	15440	420	110	10	0	0	Fortum	Genta				Responded	2011-02-28	42.2	NG	2015-12-14	HD		69	1.73	1.31	7.3	36	1.78188	3.2648	1.28639	50.2435	70.2
P1330	1	42	51.7333	GN	0	0	0	0	0	0	0	0	0	2	CAPD	BUBag	1	2000-09-12	-3.8	Mix	aeruginosa	890	2560	470	430	1	0	Genta	Tienam	Cipro			Relapsed	2001-01-30	0.866667	NG	2008-04-15	Transplant		56	1.6	0.1	7.3	26	1.91357	0.20698	1.29616	74.7352	62.4
P1355	0	49	72.9333	GN	1	0	0	0	0	0	1	0	0	4	CAPD	FSSafe	2	2005-07-03	-10.6667	Ecoli	aeruginosa	3140	10560	1870	760	0	1	Fortum	Amikin		1		Responded	2006-09-03	3.56667	Mix	2010-10-29 08:05:00	Death	Infection	45.6	1.53	0	8.8	32	1.78616	0	1.27739	67.8705	43.3
P1396	0	59	62.6667	DM	0	0	1	0	0	0	0	0	1	8	CAPD	BUBag	0				aeruginosa	10	1860	2620	50	0	0	Fortum	Genta				Responded	2005-07-28	4.73333	Pseudo	2006-05-17	HD		74	1.6	0.1	7.9	39	1.80497	0.185712	1.7167	58.2553	71.8
P1397	0	59	67.4	DM	0	0	1	0	0	0	0	0	1	8	CAPD	BUBag	1	2005-03-08	-4.73333	Pseudo	aeruginosa	1970	4350	120	70	0	0	Fortum	Genta				Responded	2006-04-23	8.96667	Pseudo	2006-05-17	HD		71.8	1.6	0.02	7	40	1.82321	0.0475912	1.46127	53.8644	73
P1398	0	60	76.3667	DM	0	0	1	0	0	0	0	0	1	9	CAPD	BUBag	2	2005-07-28	-8.96667	Pseudo	aeruginosa	1630	11860	7590	850	0	1	Fortum	Genta	Cipro	1	1	TKR; fail re-insertion				2006-05-17	HD		73	1.6	0.08	6	38	1.72213	0.118008	1.55116	52.9177
P1489	1	56	32.8667	GN	0	0	0	0	0	0	0	0	0	3	CAPD	BUBag	0				aeruginosa	580	2610	2550	30	0	1	Fortum	Genta			1	Relapsed	2005-03-14	1.63333	Pseudo	2005-11-17	HD	IHD/MI	74.9	1.61	0.5	7.8	35	1.64527	1.78951	1.39658	61.679	64.7
P1491	1	57	42.2667	GN	0	0	0	0	0	0	0	0	0	3	CAPD	BUBag	2	2005-03-14	-7.76667	Pseudo	aeruginosa	5940	3870	4150	1160	0	0	Fortum	Genta	Cipro			TKR; fail re-insertion				2005-11-17	HD	IHD/MI	67.9	1.61	0	5.5	29	1.48388	0	1.39305	79.1606
P1503	1	61	93.9333	GN	0	0	0	0	0	0	0	0	0	4	CAPD	FSSafe	3	2001-02-26	-22.9	NG	aeruginosa	1130	10880	5760		0	1	Fortum	Genta		1	1	TKR, resumed PD	2004-04-21	15.4333	Mix	2004-04-22	Death	Peritonitis	68.6	1.67	0	9.8	31	1.55878	0	1.08596	65.8922	73.2
P1557	1	77	86.1667	DM	0	0	1	0	1	0	0	0	0	9	CAPD	BUBag	3	2002-12-28	-10.5	Strept	aeruginosa	7320	3850	2020	350	1	1	Fortum	Genta		1	1	Responded				2004-07-29	Death	CVA	61.6	1.62	0	8.8	32	1.44467	0	0.920876	51.8626
P1559	1	73	16.9	DM	0	0	1	1	1	0	0	0	0	11	CAPD	BUBag	0				aeruginosa	18640	4770	460	170	0	0	Fortum	Genta	Cipro			Responded	2009-09-14	1.7	Pseudo	2010-08-24 01:35:00	Death	CVA	77.9	1.65	0	10.5	39	1.37982	0	1.08783	50.6662	72.6
P1560	1	73	18.6	DM	0	0	1	1	1	0	0	0	0	11	CAPD	BUBag	1	2009-07-25	-1.7	Pseudo	aeruginosa	9820	2830	60	40	0	0	Fortum	Genta	Cipro			Relapsed	2009-10-20	1.2	Pseudo	2010-08-24 01:35:00	Death	CVA	77.9	1.65	0	10.5	39	1.37982	0	1.08783	50.6662	72.6
P1588	1	64	29.6667	DM	0	0	1	0	0	0	0	0	0	6	CAPD	BUBag	0				other	1730	2380	1550	540	0	0	Fortum	Genta				TKR; fail re-insertion				2005-05-05	Death	Peritonitis	65.2	1.7	0.35	7.4	27	1.47119	0.840645	0.959491	43.7981	61.3
P1594	1	53	21.2333	DM	0	0	1	1	0	0	0	0	0	7	CAPD	FSSafe	0				aeruginosa	9760	4920	10160		0	0	Fortum	Genta				TKR, resumed PD	2001-11-15	4.23333	Myco	2001-11-20	HD	SCD	93	1.73	0.57	10.8	30	1.20369	1.49455	1.08266	33.5931
P1605	0	80	52.9	Unknown	0	0	0	0	1	0	0	0	0	8	CAPD	FSSafe	3	2006-10-28	-0.533333	CNSS	aeruginosa	830		220	10	0	0	Fortum	Genta				Responded	2007-02-24	3.43333	Strept	2007-08-05	Death	Peritonitis	47.6	1.46	0.44	10.2	34	2.29433	0.879588	1.10726	49.4829	47.6
P1609	0	81	61.5	Unknown	0	0	0	0	1	0	0	0	0	8	CAPD	FSSafe	7	2007-06-30	-0.966667	CNSS	aeruginosa					0	0	Fortum	Genta				Died without TKR				2007-08-05	Death	Peritonitis	47.6	1.46	0.33	9.6	30	2.13394	0.616694	1.07559	46.434
P1624	0	50	10.8667	DM	0	0	1	0	0	1	0	0	0	6	CAPD	FSSafe	2	2002-02-21	-6.86667	NG	aeruginosa	3190	3800	2880	90	0	0	Genta	Fortum				Relapsed	2002-10-18	1.1	Pseudo	2005-04-26	HD	Infection	58.4	1.54	0	10.2	37	1.64895	0	0.90051	57.4963	54.2
P1626	0	53	40.8	DM	0	0	1	0	0	1	0	0	0	6	CAPD	FSSafe	4	2002-10-18	-28.8333	Pseudo	aeruginosa	10520	9800			0	0	Fortum	Genta				TKR; fail re-insertion				2005-04-26	HD	Infection	68.7	1.54	0.05	11	36	2.01582	0.143838	1.31057	57.143
P1627	1	54	78.7667	Unknown	0	0	0	0	1	0	0	0	0	5	CAPD	FSSafe	0				aeruginosa	2080	50	130		1	0	Genta	Cipro				TKR; fail re-insertion				2009-04-16	Transplant	Infection	54.5	1.57	0.42	9.2	37	1.83509	1.32641	1.28986	67.4353	54.4
P1662	0	66	49.8	HTN	1	0	0	0	0	0	0	0	0	5	CAPD	FSSafe	1	2005-01-07	-25.6667	Strept	aeruginosa	7800				1	0	Fortum	Genta		1		TKR; fail re-insertion				2013-02-07	Death	Other	53.2	1.46	0	9.4	35	1.76902	0	1.20258	63.7764	51.9
P1680	0	69	29.4	PKD	0	0	1	0	0	0	0	0	0	6	CAPD	FSSafe	0				other	9320	6300	2410	700	1	0	Genta	Cipro		1		TKR; fail re-insertion				2002-10-05	Death	Peritonitis	53.8	1.65	0.01	11.4	26	1.89612	0.0381618	1.12207	59.605
P1683	1	54	24.3667	Other	0	0	0	1	0	1	0	0	0	6	CAPD	FBal	2	2006-09-30	-6.6	Strept	other	2200	430	30	40	0	0	Fortum	Genta				Responded	2008-04-26	12.5333	GPS	2011-06-27	Death	Termination	73.4	1.65	0.11	7	36	1.77836	0.302361	1.26153	83.0237	71.8
P1686	1	57	63.3333	Other	0	0	0	1	0	1	0	0	0	6	CAPD	FBal	5	2009-08-18	-10.4667	GNB	aeruginosa	10	20	280	140	0	0	Fortum	Genta	Cipro			Responded	2011-01-21	6.9	Enterococ	2011-06-27	Death	Termination	68.8	1.65	0	9.1	36	1.8579	0	1.09215	71.9291
P1727	1	70	34.4667	DM	0	0	1	0	1	0	0	0	0	9	CAPD	FSSafe	1	1999-09-13	-22.1	NG	aeruginosa	5650	36700	17680	4520	0	0	Tienam	Genta				TKR, resumed PD	2003-04-25	21.9	Ecoli	2006-02-02	Death	CVA	79	1.65	0.2	10.3	29	1.50578	0.740727	1.0435	46.799	79.6
P1733	0	28	47.8	Unknown	0	0	0	0	0	0	0	0	0	2	APD	APD	1	2012-02-11	-5.76667	GNB	aeruginosa	6120	2230	180	10	0	0	Fortum	Genta				Responded	2012-09-08	1.23333	Mix	2015-07-20	Death	IHD/MI	25.2	1.26	0	6.4	33	1.11536	0	0.898109	65.3439	27
P1764	1	65	72.4	PKD	0	0	0	0	0	0	0	0	0	4	APD	APD	0				aeruginosa	800	140	70	30	0	0	Fortum	Genta				Responded				2007-10-10	Death	IHD/MI	58	1.76	1.4	11.4	30	2.07353	2.77629	1.14505	48.6337	57.5
P1858	0	62	64.6	GN	0	0	0	0	1	0	0	0	0	6	CAPD	FSSafe	1	2004-04-15	-10.4333	CNSS	aeruginosa	570	13700	4280	4440	1	0	Fortum	Genta		1		TKR, resumed PD				2005-04-30	Death	SCD	46.3	1.6	0	9.1	37	1.68845	0	1.13203	73.6495
P1873	0	49	6.13333	GN	0	0	0	0	0	0	1	0	0	3	CAPD	FSSafe	1	2011-03-25	-3.33333	Saur	aeruginosa	80	10250	9040		0	0	Fortum	Genta				TKR; fail re-insertion				2011-07-10	HD	Infection
P1972	1	60	20.6333	GN	0	0	0	0	0	0	0	0	0	4	CAPD	FSSafe	0				aeruginosa	4900	4310	6840	2080	0	0	Fortum	Genta	Cipro			Responded	2014-06-05	1.63333	Fungus	2014-06-18	HD		64.8	1.59	0.61	7.7	39	1.10061	1.1765	1.1326	62.4008
P2018	1	72	29.2	HTN	0	0	0	0	1	0	0	1	0	8	CAPD	BUBag	2	2001-10-08	-21.5667	GNB	aeruginosa	10400	3980	910	380	0	1	Fortum	Genta		1	1	TKR; fail re-insertion				2003-08-04	HD	Termination	45.85	1.54	0.5	8.5	35	2.57749	4.32343	1.13747	39.3505
P2059	1	72	32.4	Unknown	0	0	0	0	0	0	0	0	0	5	CAPD	FSSafe	1	2005-04-15	-12.3333	Ecoli	aeruginosa	9840	5260	3770	1300	0	0	Fortum	Genta	Cipro			Responded				2008-12-16	Death	Unknown	60.5	1.68	0.28	11.2	38	2.88278	7.47056	1.37121	51.624	60.7
P2061	0	41	75.7667	GN	0	0	0	0	1	0	0	0	0	4	CAPD	BUBag	1	2001-03-16	-1.36667	Mix	aeruginosa	1200	1800	1820	190	1	0	Fortum	Genta		1		Relapsed	2001-05-24	0.933333	Pseudo	2008-05-25	Transplant	Other	56.4	1.65	0.45	8.3	36	1.30426	0.842215	0.812588	56.3303	53.2
P2142	1	62	85.3333	DM	0	0	1	1	1	0	0	0	0	10	CAPD	FSSafe	0				stutzeri	740	270	60	20	0	0	Fortum	Genta				Responded	2005-09-06	10.2333	GNB	2005-10-07	Death	Peritonitis	77	1.68	0.25	7.8	36	1.59672	0.790317	1.18197	62.8296	72
P2163	1	48	30.4	GN	1	0	0	0	0	0	0	0	0	3	CAPD	BUBag	0				aeruginosa	1370	110	5760	2360	0	0	Fortum	Genta	Cipro	1		TKR; fail re-insertion				2001-04-30	Death	Infection	46.6	1.6	0.023	6.7	31	2.13127	0.0424747	1.33073	108.318
P2232	1	41	35.7	DM	0	0	1	0	0	0	0	0	0	4	CAPD	BUBag	2	2004-10-03	-1.03333	NG	aeruginosa	3940	1200	240	30	0	0	Fortum	Genta		1		Responded	2004-11-30	0.9	Mix	2006-03-25	Death	SCD	82.2	1.75	0.58	8.6	42	2.00342	2.03176	1.5206	68.9238	90.55
P2236	1	63	80.2	DM	0	0	1	0	1	0	0	0	0	8	CAPD	FSSafe	1	1999-09-22	-53.5667	Saur	aeruginosa	1340	1290	900	150	1	0	Fortum	Genta		1		Responded				2004-12-02	Death	Infection	57.9	1.63	0	11.8	29	1.5917	0	0.61075	51.5218
P2249	1	47	36.6667	DM	0	0	1	1	1	0	0	0	0	8	CAPD	FSSafe	0				aeruginosa	1970	14640	1650	460	0	0	Fortum	Genta				Relapsed	2009-10-29	1.16667	Pseudo	2009-12-07	HD	Unknown	103	1.77	0.17	6.9	30	1.41027	0.376099	1.12189	48.9082
P2284	1	73	9.46667	GN	1	0	0	0	1	0	0	0	0	8	CAPD	BUBag	0				aeruginosa	1141	490	40	10	0	0	Fortum	Genta	Cipro			Responded	2004-11-14	33.1667	GNB	2006-01-21	Death	Peritonitis	55.65	1.57	0.7	9.6	31	2.33476	3.52272	1.08987	48.3749	55.65
P2302	1	47	101.1	Unknown	0	0	0	0	0	0	0	0	0	2	CAPD	FSSafe	4	2011-03-05	-1.1	CNSS	aeruginosa	13700	10100	8800		0	0	Fortum	Genta				TKR; fail re-insertion				2011-04-15	HD	Infection	53.6	1.66	0.51	11	28	1.81847	0.801114	1.25906	57.5454
P2355	0	52	92.3667	Other	0	0	0	0	0	0	0	0	1	6	CAPD	FSSafe	5	2009-12-29	-51.8667	Fungus	aeruginosa	710	6500	1090	1590	0	0	Fortum	Genta	Cipro			TKR, resumed PD							43.5	1.55	0.45	6.5	31	2.25547	0.678553	1.23275	57.466	41.9
P2382	0	60	274.167	GN	0	0	0	0	1	0	0	0	0	6	CAPD	FBal	4	2010-07-19	-2.16667	CNSS	aeruginosa	3450	5400	510	200	1	0	Fortum	Genta		1		Responded				2011-01-09	Death	Termination	56.7	1.63	0.6	10.5	30	1.95387	2.07351	1.09996	48.5621
P2386	0	30	17.0333	GN	0	0	0	0	0	0	1	0	1	6	CAPD	FSSafe	1	2002-02-11	-16.1667	Saur	aeruginosa	5610	24700	6400	2	0	0	Fortum	Genta	Cipro			TKR; fail re-insertion				2003-07-08	HD		42	1.59	0.07	9.9	32	1.71997	0.624935	0.832808	50.136
P2402	0	42	74.7	GN	0	0	1	0	0	0	1	0	0	5	CAPD	BUBag	2	1999-12-25	-19.4	Pseudo	aeruginosa	840	140	110	10	1	0	Genta	Sulperazone	Cipro			Relapsed	2001-09-06	1.3	Pseudo	2010-06-15	Transplant		39.1	1.51	1.05	9.5	30	1.93039	2.44772	1.06408	50.5343	36
P2404	0	44	100.133	GN	0	0	1	0	0	0	1	0	0	5	CAPD	BUBag	4	2001-09-06	-24.1333	Pseudo	aeruginosa	2830	1250	260	40	1	0	Fortum	Cipro		1		Responded	2005-05-20	20.9333	Ecoli	2010-06-15	Transplant		36	1.51	0	9.3	25	1.75033	0	1.06375	56.9834	36
P2433	0	57	35.0667	DM	0	0	1	0	0	0	0	0	0	5	CAPD	FSSafe	1	2003-03-10	-29.6	GNB	aeruginosa	12150	1430	320	100	0	0	Fortum	Genta				Relapsed	2005-09-18	1.16667	Pseudo	2006-08-01 15:45:00	Death	IHD/MI	60.4	1.54	0	8	34	2.11015	0	1.14542	57.0238	54.2
P2436	0	58	41.1667	DM	0	0	1	0	0	0	0	0	0	5	CAPD	FSSafe	4	2005-10-25	-3.7	Saur	aeruginosa	290	2130	210	10	0	0	Fortum	Genta				Relapsed	2006-03-17	1.06667	Pseudo	2006-08-01 15:45:00	Death	IHD/MI	54.2	1.535	0	7.6	28	2.05941	0	1.0608	58.2158
P2446	0	73	11.1333	DM	0	0	1	0	0	0	0	0	0	7	CAPD	FSSafe	1	2011-09-15	-10	anaerobe	aeruginosa	23220	5220	2790	1250	1	0	Fortum	Genta	Cipro	1		Responded				2014-01-01	Death	Termination	57.2	1.51	0.28	9.8	36	2.03176	1.04995	1.04456	42.3123	55.8
P2509	1	64	171.033	GN	1	0	1	0	0	0	0	0	0	7	CAPD	BUBag	8	2003-01-18	-63.1333	Ecoli	aeruginosa	1920	2320	5840		1	0	Fortum	Genta		1		Died without TKR				2008-04-02	Death	Peritonitis	63.8	1.64	0	10.5	30	1.83034	0	1.02375	70.4277
P2519	1	50	33.4667	DM	1	0	1	1	1	0	0	0	0	10	CAPD	BUBag	2	2010-11-13	-14.7333	Ecoli	aeruginosa	11800	880	150	10	0	0	Fortum	Genta				Relapsed	2012-02-27	0.966667	Pseudo	2012-11-25	Death	SCD	80.4	1.7	0.1	9.2	37	1.5955	0.312722	1.31692	67.6807
P2527	1	56	100.467	GN	0	0	0	0	1	0	0	0	0	5	CAPD	BUBag	5	2004-05-31	-0.933333	CNSS	aeruginosa	2650	1840	140	880	1	1	Tienam	Amikin	Cipro	1		Died without TKR				2004-07-15	Death	Infection	56.65	1.62	0	8.5	21	1.81554	0	0.649458	53.4714
P2613	1	56	43.4333	GN	1	0	0	0	0	0	0	0	0	4	CAPD	BUBag	0				aeruginosa	640	360	10	10	0	0	Tienam	Genta				Responded	2001-11-08	5.16667	Pseudo	2002-09-27	HD	SCD	56.2	1.68	0.04	7.4	17	1.7745	0.0867319	0.816313	77.3427
P2614	1	56	48.6	GN	1	0	0	0	0	0	0	0	0	4	CAPD	BUBag	1	2001-06-06	-5.16667	Pseudo	aeruginosa	16480	1060	320	90	1	0	Fortum	Genta		1		Responded	2002-02-20	3.46667	CNSS	2002-09-27	HD	SCD	56.2	1.68	0.04	7.4	17	1.7745	0.0867319	0.816313	77.3427
P2616	1	57	53.8667	GN	1	0	0	0	0	0	0	0	0	4	CAPD	BUBag	3	2002-02-20	-1.8	CNSS	aeruginosa	5810	1610	460	320	1	0	Fortum	Genta		1		Responded	2002-06-08	1.8	Mix	2002-09-27	HD	SCD	56.2	1.68	0.04	7.4	17	1.7745	0.0867319	0.816313	77.3427
P2624	0	46	57.8	Unknown	0	0	0	0	0	0	0	0	0	2	CAPD	FSSafe	3	2004-10-18	-5.43333	CNSS	aeruginosa	7340	6320	3780	2100	0	0	Fortum	Genta	Cipro			TKR; fail re-insertion				2005-04-10	HD	Infection	47.3	1.28	0.23	7.9	32	1.98563	0.608384	1.43439	59.352
P2636	1	51	9.8	DM	0	0	1	0	0	0	0	0	0	5	APD	APD	0				aeruginosa	20800	2850	2300	2000	0	0	Fortum	Genta				Responded							73.4	1.69	0.4	9.4	34	1.49035	1.77474	1.05285	43.4594	70.2
P2640	1	71	12.4333	DM	0	0	1	1	0	0	0	1	0	10	CAPD	BUBag	0				aeruginosa	16560	820	310	170	1	0	Genta	Cipro				Responded							72	1.56	0	11.2	37	1.04997	0	0.737233	26.0008	71.3
P2649	0	71	18.4	DM	1	0	1	1	0	0	0	0	0	10	CAPD	FSSafe	7	2015-06-02	-0.866667	Mix	aeruginosa	6920	970	270	5490	0	0	Fortum	Genta				Responded	2016-09-26	15.2	Strept	2016-12-24	Death	Peritonitis	62.6	1.43	0.32	6.4	33	1.69466	0.873901	1.43466	47.4345	52.9
P2687	0	49	41.8333	Unknown	0	0	0	0	0	0	0	0	0	2	CAPD	FSSafe	3	2001-03-19	-0.566667	NG	aeruginosa	8220	1600	770	240	0	0	Tienam	Genta				Relapsed	2001-05-09	1.13333	NG	2003-02-09	Death	SCD	45.2	1.445	0.25	8.7	35	2.17889	0.644437	1.34148	73.4158	50
P2689	0	51	58.0667	Unknown	0	0	0	0	0	0	0	0	0	3	CAPD	FSSafe	5	2001-05-09	-15.1	NG	aeruginosa	9000	1360	220	70	0	0	Fortum	Genta				Responded				2003-02-09	Death	SCD	50	1.445	0	7.9	34	1.78529	0	1.00367	54.8011
P2731	1	45	62.4	GN	0	0	0	0	1	0	0	0	0	4	APD	APD	0				aeruginosa	14500	3020	3870	1940	0	0	Fortum	Genta				TKR, resumed PD	2004-11-16	2.66667	Saur	2006-12-13 15:00:00	Death	CVA	76.7	1.74	0.2	8.6	39	1.95582	0.541817	1.74892	78.6641
P2750	1	66	26.1333	DM	0	0	1	1	1	0	0	0	0	10	CAPD	BUBag	0				aeruginosa	3500	3200	2000	610	0	0	Fortum	Genta	Cipro			TKR, resumed PD	2012-03-07	13.4667	Saur	2014-05-05	Death	Peritonitis	95.7	1.73	1.75	10.6	40	1.86701	3.84289	1.53756	35.5848	94.2
P2766	0	32	14.6333	DM	1	0	1	0	0	0	0	0	0	5	CAPD	BUBag	1	2011-04-14	-3.86667	Saur	aeruginosa	2660	1520	70	10	0	0	Fortum	Genta				Relapsed	2011-09-12	1.16667	Pseudo	2011-12-08	Transplant		68.1	1.61	0		32	1.97447	0	1.12093	57.3819
P2819	0	62	144.4	Other	0	0	0	0	1	0	0	0	0	6	CAPD	BUBag	7	2000-03-13	-17.2	NG	aeruginosa	3630	780	290	30	0	0	Tienam	Genta		1		Relapsed	2001-09-23	1.43333	Pseudo	2002-08-26	Death	Peritonitis	44.2	1.5	0	10.2	22	1.97281	0	0.89659	55.4669	40.6
P2823	0	63	156.867	Other	0	0	0	0	1	0	0	0	0	6	CAPD	BUBag	11	2001-12-12	-8.36667	Pseudo	aeruginosa	4550	220	10		0	0	Fortum	Genta				Died without TKR				2002-08-26	Death	Peritonitis	40.6	1.5	0	10.4	29	1.98414	0	0.558112	48.0918
P2834	0	60	237.9	Unknown	1	0	0	0	0	0	0	0	0	5	CAPD	BUBag	8	2002-07-04	-158.4	CNSS	aeruginosa	6070	3720	5180	5100	1	0	Fortum	Genta	Cipro	1		TKR; fail re-insertion				2015-07-24	HD	Infection	53.4	1.68	0	10.6	35	1.9865	0	0.926994	63.4015
P2850	0	63	86.9667	Unknown	0	0	0	0	0	1	0	0	0	5	CAPD	BUBag	14	2000-02-16	-11.1667	Pseudo	aeruginosa	18000	8320	190	10	0	0	Fortum	Genta				Responded	2001-03-02	1.5	Enterococ	2001-09-28	HD	IHD/MI	59	1.48	0	7.8	30	1.35729	0	1.41824	47.0367
P2870	0	69	263.933	Unknown	0	0	1	0	0	0	0	0	0	6	CAPD	FSSafe	4	2012-08-01	-6.8	Mix	aeruginosa	3930	1430	220	140	0	0	Fortum	Genta	Cipro			Responded	2013-06-27	4.2	Ecoli	2013-07-25	Death	Peritonitis	51.7	1.46	0	8.1	32	1.79018	0	1.04076	53.8919
P2882	0	36	39.4	GN	1	0	0	0	0	0	0	0	0	3	APD	APD	0				aeruginosa	5680	460	150	30	0	0	Fortum	Genta				Responded				2016-06-24	Transplant		68.6	1.62	0	8.7	41	1.49681	0	0.606522	50.7334	65.7
P2923	1	80	44.0333	DM	0	0	1	0	0	1	0	0	0	9	CAPD	FSSafe	1	2009-01-16	-20.4333	Mix	aeruginosa	1720	8900	880	520	1	1	Fortum	Genta		1	1	Responded				2013-05-13	Death	Termination	59.7	1.66	0.18	7.9	31	1.90503	0.655925	1.17874	59.2908	61.3
P3060	1	81	52.3333	HTN	0	0	0	0	0	0	0	0	0	6	CAPD	FSSafe	1	2006-08-28	-20.4333	GNB	putida	870	130	20	10	0	0	Fortum	Genta				Responded				2011-01-11 13:04:00	Death	Termination	47.4	1.68	0	7.2	32	1.59301	0	0.712576	67.0176	46.3
P3144	1	55	44	DM	1	0	1	1	0	0	0	0	0	8	CAPD	BUBag	4	2000-12-17	-0.8	Pseudo	aeruginosa	480	3400	430	840	1	0	Genta	Sulperazone		1		Died without TKR				2001-02-09	Death	IHD/MI	95	1.7	0	7.2	20	1.23845	0	0.880197	55.0678
P3157	1	67	78.7333	Unknown	0	0	0	0	0	0	0	0	0	4	CAPD	FSSafe	1	2000-12-23	-48.3	Mix	aeruginosa	3520	1500	1110	470	0	0	Fortum	Genta	Cipro			Responded	2007-07-01	31.0667	Pseudo	2007-07-21	Death	Peritonitis	58.3	1.54	0.38	9.2	31	1.86593	1.76863	1.07997	54.2186	52.2
P3158	1	70	109.8	Unknown	0	0	0	0	0	0	0	0	0	5	CAPD	FSSafe	2	2004-12-11	-31.0667	Pseudo	aeruginosa					0	0	Fortum	Genta				Died without TKR				2007-07-21	Death	Peritonitis	52.5	1.46	0	9.4	31	1.53904	0	0.795059	59.7215
P3163	1	74	27.6333	Urology	0	0	0	0	1	0	0	0	0	7	CAPD	FSSafe	0				aeruginosa	5240	9520	12200	1020	0	0	Fortum	Genta				Responded	2015-09-23	2.76667	Saur	2016-01-28	Death	Peritonitis	76.4	1.65	1.33	11.4	32	2.04107	4.22266	1.10617	35.1027
P3201	1	58	7.13333	DM	0	0	1	0	1	0	0	0	0	7	CAPD	FSSafe	1	2012-09-04	-0.566667	CNSS	aeruginosa	2180	110	90	10	0	0	Fortum	Genta				Responded	2012-12-28	3.26667	Strept	2015-01-24	Death	IHD/MI	49.7	1.56	0.37	6.4	30	2.00379	0.969278	0.843098	40.6214	45.6
P3245	1	42	53.5667	PKD	0	0	0	0	1	0	0	0	0	4	CAPD	BUBag	2	2000-09-16	-4.46667	GNB	aeruginosa	7240	30160	4660	5360	0	0	Fortum	Genta				TKR, resumed PD	2004-06-20	41.3	Pseudo	2004-06-27	HD		63.8	1.625	0.9	13.9	31	1.68912	1.58812	0.746695	54.441	66.4
P3246	1	46	94.8667	PKD	0	0	0	0	1	0	0	0	0	4	CAPD	BUBag	3	2001-01-28	-41.3	Pseudo	aeruginosa	13200	11300	5120	360	0	0	Fortum	Genta		1		TKR; fail re-insertion				2004-06-27	HD		61.5	1.66	0.15	15.1	40	1.3126	0.202549	0.934327	67.5843
P3247	1	61	71.8333	GN	0	0	0	0	0	0	0	0	1	7	CAPD	BUBag	0				aeruginosa	20400	3260	950	90	0	0	Fortum	Genta		1		Responded				2001-05-21	Transfer	IHD/MI	68.2	1.67	0	10.6	36	1.76858	0	1.13381	58.4779
P3252	0	74	141.4	Unknown	1	0	0	0	0	0	0	0	0	6	CAPD	BUBag	4	2008-04-25	-47.7333	Saur	aeruginosa	7820	5760	3050	350	0	0	Fortum	Genta				Responded				2012-05-17	Death	Infection	48.2	1.45	0	8.2	30	1.48388	0	0.872671	40.4862
P3306	1	54	48.2333	GN	0	0	1	0	1	0	0	0	0	7	APD	APD	2	2002-09-30	-3.03333	Mix	aeruginosa	4000	9500	6220	650	0	1	Fortum	Genta	Cipro		1	TKR; fail re-insertion				2003-01-09	HD		59.6	1.7	1.2	8.7	34	2.49143	4.09469	1.28885	55.144
P3321	0	54	101.667	GN	0	0	0	0	0	0	0	0	0	3	CAPD	FBal	0				aeruginosa	12160	350	20	20	0	0	Fortum	Genta				Responded				2013-03-08	Transplant		68.2	1.63	0	8.7	37	1.80213	0	1.39701	58.9913	60.6
P3335	0	51	66.0667	GN	0	0	0	0	0	0	1	0	0	4	CAPD	FSSafe	2	2001-07-20	-36.4333	NG	aeruginosa	5200	1340	1580		0	0	Fortum	Genta				TKR; fail re-insertion				2004-07-25	HD	Peritonitis	54.6	1.54	0	8.1	36	1.63008	0	0.827621	69.1104
P3367	1	67	47.3	DM	0	0	1	1	0	1	0	0	0	9	CAPD	BUBag	2	1999-02-05	-36.2	Ecoli	aeruginosa	2920	1350	130	10	1	0	Fortum	Genta		1		Died without TKR				2002-02-23	Death	SCD	67	1.68	0.4	8	21	1.119	0.92285	0.783817	47.1077
P3377	1	52	48.2667	DM	0	0	1	1	0	0	0	0	0	7	CAPD	Gambro	4	2006-08-04	-35.1333	GNB	aeruginosa	12240	6360	6460	3310	0	0	Fortum	Genta		1		TKR, resumed PD	2013-01-17	43.4667	GPS	2015-01-13	Transfer	Other	65.8	1.71	2.05	8.5	35	2.14844	4.57922	1.12007	65.3562	65
P3401	1	68	97.5333	GN	0	0	0	1	0	0	0	0	0	6	CAPD	FSSafe	2	2005-03-26	-69.9667	GNB	other	3170	430	1060	540	0	0	Fortum	Genta	Cipro			Responded	2012-03-20	15.0667	CNSS	2013-02-08	Death	Infection	65.9	1.63	0	5.9	35	1.31059	0	1.01979	63.8912	65.5
P3467	0	38	35.8667	GN	0	0	0	0	0	0	0	0	1	5	CAPD	BUBag	0				aeruginosa	4140	1260	10	4010	0	0	Fortum	Genta				TKR; fail re-insertion				2005-11-08	Death	Malignancy	45	1.57	0.5	9.4	28	2.78009	1.8317	1.03226	68.4434	46
P3513	1	45	40.2	Urology	0	0	0	0	0	0	0	0	0	2	CAPD	FSSafe	0				aeruginosa	5900	2790	430	60	0	1	Fortum	Genta	Cipro		1	Responded	2013-01-07	9.9	Pseudo	2013-03-31	HD		60.8	1.65	0.68	11.1	38	1.86312	1.69622	1.33707	72.0178	61.1
P3514	1	46	50.1	Urology	0	0	0	0	0	0	0	0	0	2	APD	APD	1	2012-03-16	-9.9	Pseudo	aeruginosa	7320	10020	3610	980	0	1	Fortum	Genta			1	TKR; fail re-insertion				2013-03-31	HD		61.1	1.65	0.23	9.4	36	1.35986	0.384157	0.976692	73.1689
P3534	1	72	45.4333	DM	1	0	1	1	0	0	0	0	0	10	CAPD	BUBag	0				aeruginosa	3780	3720	6840	3100	1	0	Fortum	Genta	Cipro	1		TKR; fail re-insertion				2013-03-24	HD	IHD/MI	77	1.68	0.17	10.1	32	1.22186	0.532718	0.879113	61.0154
P3577	0	33	79.5	GN	0	0	0	0	0	0	0	0	0	2	CAPD	BUBag	10	2004-06-11	-1.53333	Saur	aeruginosa	2490	1680	180	10	0	0	Fortum	Genta				Relapsed	2004-09-04	1.3	Pseudo	2004-12-18	Transplant		53.7	1.58	0	8.9	36	1.67401	0	1.24674	88.8974
P3601	0	74	50.4333	DM	0	0	1	1	1	0	0	0	0	11	CAPD	Gambro	2	2009-03-22	-2.76667	Mix	aeruginosa	5440	6000	250	10	0	0	Fortum	Genta				Relapsed	2009-07-12	0.966667	Pseudo	2009-10-01	Death	Peritonitis	53	1.54	0	10.2	35	1.52465	0	0.743616	49.4965
P3611	0	64	140.533	PKD	0	0	0	1	0	0	0	0	0	6	CAPD	FSSafe	7	2011-03-30	-49.1333	NG	aeruginosa	1190	4840	2250	1380	0	0	Fortum	Genta				TKR; fail re-insertion				2015-04-24	HD		55.8	1.48	0	9.9	30	1.87922	0	1.29697	56.4451
P3715	1	43	15.4667	Unknown	0	0	0	0	0	0	0	0	0	2	CAPD	Gambro	1	2006-09-07	-5.86667	Mix	aeruginosa	12920	2740	3800	300	0	0	Fortum	Genta				Responded	2007-05-30	2.96667	Pseudo	2007-06-13	HD		51.7	1.61	0.07	8	31	1.40573	0.144701	1.37897	91.0911
P3716	1	43	18.4333	Unknown	0	0	0	0	0	0	0	0	0	2	CAPD	Gambro	2	2007-03-02	-2.96667	Pseudo	other					0	0	Fortum	Genta	Cipro			TKR; fail re-insertion				2007-06-13	HD		51.7	1.61	0.07	8	31	1.40573	0.144701	1.37897	91.0911
P3722	1	35	46	GN	0	0	0	0	0	0	0	0	1	5	APD	APD	3	1998-12-19	-35.1	CNSS	aeruginosa	6620	5310	7030	80	0	0	Fortum	Genta				Relapsed	2001-12-04	0.933333	NG	2004-04-18	HD	Other	93.2	1.67	0.2	7.7	36	1.86461	0.298017	0.918616	69.9703
P3725	0	84	48.2333	Urology	0	0	1	0	1	1	0	0	0	11	CAPD	FSSafe	0				aeruginosa				2550	1	1	Fortum	Amikin	Cipro	1		Relapsed	2006-11-28	1.43333	Pseudo	2006-12-06	Death	Infection	52.3	1.75	0	8.6	35	1.5742	0	0.709092	56.3942
P3770	1	74	54.5	HTN	0	0	0	1	0	1	0	0	0	8	CAPD	BUBag	0				aeruginosa	15100	7400	1720	2890	0	1	Fortum	Genta	Cipro		1	TKR, resumed PD				2002-11-18	Death	Termination	62.4	1.64	0	7	28	1.12099	0	0.944325	47.792
P3800	0	54	75.4667	Unknown	0	0	0	0	0	0	0	0	0	3	CAPD	FSSafe	0				aeruginosa	3970	2840	2190	70	0	0	Fortum	Genta				Responded	2010-02-02	11	GPS	2012-11-20	Transplant		50.6	1.545	0	9.2	29	2.03564	0	1.09872	67.373	55.2
P3814	1	49	8.63333	Unknown	1	0	0	0	0	0	0	0	1	6	CAPD	FBal	1	2006-02-11	-2.3	CNSS	putida	2520	100	40	10	0	0	Fortum	Genta				Responded	2012-12-22	81.2333	Saur	2016-11-08 18:05:00	Death	Liver	70.8	1.72	1.21	14.8	34	2.38063	8.47426	1.11973	41.2887	71
[truncated: 15 more columns]

## Sheet: Key
Field	Description
PSeq	episode number
ID	HK ID
Sex	0 = female; 1 = male
DOB	date of birth
DDial	date of starting PD
DPerit	date of peritonitis
Age	age at peritonitis
DuraDial	duration of dialysis (months)
Dx	underlying renal diagnosis
HBV	hepatitis B carrier
HCV	hepatitis C carrier
DM	diabetes
IHD	ischemic heart disease
CVA	cerebrovascular disease
PVD	peripheral vascular disease
Immune	underlying immune disease
CLung	chronic lung disease
Cancer	pre-existing cancer
Charlson	Charlson's comorbidity score
PDType	type of PD
System	system of PD
NOP	number of peritonitis episode before the current one
LastPDate	date of the last episode of peritonitis
LastLap	time from the last peritonitis episode to present one (in months)
LastOrg	organism of the last peritonitis episode
Species	species of Pseudomonas of the present episode
WCC1	PD fluid white cell count on D1
WCC2	PD fluid white cell count on D3
WCC3	PD fluid white cell count on D5
WCC4	PD fluid white cell count on D10
AbFirst	first line empirical antibiotics
AbSec	second agent added
Ab3	third agent added, if any
ExBetaLac	other beta lactam group used as salvage
ExAmik	amikacin used as salvage
Outcome	outcome of peritonitis
NextPDate	date of next peritonitis episode
NexLap	time from the current episode to next peritonitis episode (in months)
NextOrg	organism of the next peritonitis episode
WithDate	date of stopping PD
DieDate	date of death
WithCode	reason for stopping PD
DieCause	cause of death
BW_pre	body weight before peritonitis
BH_pre	body height
LaUO	urine output before peritonitis
LaHb	Hb before peritonitis
LaAlb	albumin before peritonitis
La_KTV	Kt/V before peritonitis
La_GFR	residual GFR before peritonitis
La_PNA	protein nitrogen appearance (g/kg/day) before peritonitis
La_FEBM	fat-free edema-free body mass (%) before peritonitis
BW_post	body weight after peritonitis
BH_post	body height
NeUO	urine output after peritonitis
NeHb	Hb after peritonitis
NeAlb	albumin after peritonitis
Ne_KTV	Kt/V after peritonitis
Ne_GFR	residual GFR after peritonitis
Ne_PNA	protein nitrogen appearance (g/kg/day) after peritonitis
Ne_FEBM	fat-free edema-free body mass (%) after peritonitis
DP4_pre	D/P4 before peritonitis
MTAC_pre	mass transfer area coefficent of creatinine (ml/min/1.73m2) before peritonitis
DP4_post	D/P4 after peritonitis
MTAC_post	mass transfer area coefficent of creatinine (ml/min/1.73m2) after peritonitis
ESI_lap	time between exit site infection and peritonitis
ESIDate	date of latest exit site infection
ESIOrg	organism of exit site infection
